# Supplementary material for: Safety profile of the RTS,S/AS01 malaria vaccine in infants and children: additional data from a phase III randomized controlled trial in sub-Saharan Africa
Source: Hum Vaccin Immunother. 2019 Apr 23;15(10):2386–98. doi: 10.1080/21645515.2019.1586040 (PMC6816384; doi:10.1080/21645515.2019.1586040)
Supplement: Supplemental Material [file khvi-15-10-1586040-s001.zip]

Archive with 3 entries (3 files):
- Mal-055 safety mns_25JAN2019_clean_Supplement_Figures.docx
- Mal-055 safety mns_25JAN2019_clean_Supplement_Tables.docx
- Mal-055 safety mns_25JAN2019_clean_Supplement_TEXT.docx
